# Supplementary material for: Effect of virtual interactions through avatar agents on the joint Simon effect
Source: PLoS One. 2025 Jan 10;20(1):e0317091. doi: 10.1371/journal.pone.0317091 (PMC11723602; doi:10.1371/journal.pone.0317091)
Supplement: S1 Table — (XLSX) [file pone.0317091.s001.xlsx]

## Sheet: Sheet1
ID	Go/no go		Joint
	Comp	Incomp	Comp	Incomp
#1	Excluded because of system trouble
#2	Excluded because of system trouble
#3	6	7	8	8
#4	8	8	7	7
#5	7	8	8	6
#6	8	6	7	8
#7	8	8	8	7
#8	8	8	8	8
#9	6	7	6	7
#10	7	8	7	8
#11	7	8	8	6
#12	7	8	8	8
#13	7	8	8	7
#14	8	7	7	8
#15	5	8	7	8
#16	3	5	4	8
#17	6	8	8	8
#18	8	8	8	5
#19	8	8	7	8
#20	8	8	8	8
