# Supplementary material for: Effect of virtual interactions through avatar agents on the joint Simon effect
Source: PLoS One. 2025 Jan 10;20(1):e0317091. doi: 10.1371/journal.pone.0317091 (PMC11723602; doi:10.1371/journal.pone.0317091)
Supplement: S2 Table — (XLSX) [file pone.0317091.s002.xlsx]

## Sheet: Sheet1
ID	Go/no go		Joint		Partner gaze		Own gaze		Both gaze
	Comp	Incomp	Comp	Incomp	Comp	Incomp	Comp	Incomp	Comp	Incomp
#1	10	9	10	10	10	10	10	10	10	8
#2	10	10	9	10	10	9	10	9	9	9
#3	10	10	10	10	10	10	9	10	10	10
#4	10	10	10	9	10	10	10	10	10	10
#5	10	9	8	9	8	10	10	9	9	10
#6	8	7	10	10	10	10	9	10	10	9
#7	9	9	9	10	10	10	10	9	9	10
#8	10	10	10	8	10	10	10	10	9	10
#9	7	10	8	10	10	9	10	10	9	10
#10	10	10	9	8	9	10	10	10	9	9
#11	8	8	9	10	10	10	10	10	10	8
#12	10	9	10	10	10	10	10	9	10	10
#13	10	9	10	10	10	10	10	10	10	9
#14	9	9	10	10	10	9	10	10	9	9
#15	9	9	10	10	10	10	10	10	10	10
#16	10	8	10	10	9	8	10	10	10	10
#17	10	10	9	9	10	10	10	9	10	9
#18	9	10	10	10	10	10	9	10	10	9
#19	10	9	10	10	9	10	10	10	10	9
#20	10	9	10	10	9	9	10	9	10	10
#21	8	9	10	10	8	10	9	10	10	9
#22	10	10	10	9	9	10	10	10	9	10
#23	8	7	10	10	10	10	9	10	10	9
#24	9	9	10	9	10	9	9	10	10	10
#25	10	10	9	10	10	10	10	10	10	10
#26	10	10	10	10	10	9	9	10	10	9
#27	10	10	8	10	9	10	10	10	9	9
#28	10	9	10	9	10	10	10	8	10	10
#29	10	10	9	10	10	10	9	9	10	10
#30	10	9	10	10	10	9	8	10	10	9
#31	10	9	10	10	10	9	9	10	10	10
#32	10	10	9	9	10	10	10	10	9	9
#33	10	10	10	10	10	9	10	9	10	10
#34	10	10	10	9	9	10	9	10	10	8
#35	10	10	8	8	10	10	9	10	10	10
#36	10	10	10	9	10	10	9	10	10	10
#37	8	10	10	10	10	9	10	10	10	10
#38	9	7	10	10	9	10	10	10	10	10
#39	10	9	10	10	9	10	10	10	10	10
#40	10	10	9	10	10	10	10	10	10	10
#41	10	10	10	9	10	9	10	10	10	10
#42	9	10	10	10	10	10	9	9	9	6
#43	10	10	9	10	10	10	10	10	10	10
#44	10	6	10	10	10	10	9	9	10	10
