# Supplementary material for: Effect of virtual interactions through avatar agents on the joint Simon effect
Source: PLoS One. 2025 Jan 10;20(1):e0317091. doi: 10.1371/journal.pone.0317091 (PMC11723602; doi:10.1371/journal.pone.0317091)
Supplement: S3 Table — (XLSX) [file pone.0317091.s003.xlsx]

## Sheet: Sheet1
Condition	Compatibility	Mean	SD
Go/no go	Comp	0.591	0.096
	Incomp	0.594	0.089
Joint	Comp	0.577	0.082
	Incomp	0.592	0.085
Partner gaze	Comp	0.573	0.087
	Incomp	0.59	0.09
Own gaze	Comp	0.587	0.085
	Incomp	0.601	0.086
Both gaze	Comp	0.589	0.086
	Incomp	0.604	0.092
